# Supplementary material for: Deep learning image recognition enables efficient genome editing in zebrafish by automated injections
Source: PLoS One. 2019 Jan 7;14(1):e0202377. doi: 10.1371/journal.pone.0202377 (PMC6322765; doi:10.1371/journal.pone.0202377)
Supplement: S3 File — (XLSX) [file pone.0202377.s004.xlsx]

## Sheet: Combined data-MO&CRISPR
Deep learning image recognition enables efficient genome editing
in zebrafish by automated injections
Maria Lorena Cordero-Maldonado1¶,*, Simon Perathoner1¶,#a, Kees-Jan van der Kolk2¶, Ralf Boland3,
Ursula Heins-Marroquin1, Herman P. Spaink3, Annemarie H. Meijer3, Alexander D. Crawdord1,#b,
Jan de Sonneville2,*
S3 File. Numerical data used for plotting the results.
	Date	Operator	Injection location	# injected embryos	Injected sample	Survival at 3 dpf	Albino at 3dpf	Survival	Albino	Oriented	Close2cell	Center	Empty	2-cell	Sick	survival > avg-std
	2016-06-17	robot	yolk	347	slc45a2 MO	310	300	0.893372	0.864553							1
	2016-06-17	robot	yolk	87	slc45a2 MO	47	0	0.54023	0							0
	2016-06-17	robot	yolk	98	slc45a2 MO	59	39	0.602041	0.397959							1
	2016-06-17	robot	yolk	491	MO ctrl	396	0	0.806517	0							1
	2016-06-17	robot	yolk	170	MO ctrl	106	0	0.623529	0							1
	2016-06-17	robot	yolk	87	MO ctrl	78	0	0.896552	0							1
	2016-06-17	-	-	134	uninjected	106	0	0.791045	0							1
	2016-06-28	robot	yolk	200	slc45a2 MO	180	180	0.9	0.9							1
	2016-06-28	robot	yolk	102	slc45a2 MO	73	73	0.715686	0.715686							1
	2016-06-28	robot	yolk	233	MO ctrl	225	0	0.965665	0							1
	2016-06-28	robot	yolk	142	MO ctrl	119	0	0.838028	0							1
	2016-06-28	-	-	124	uninjected	101	0	0.814516	0							1
	2016-05-31	P2	yolk	150	slc45a2 MO	114	111	0.76	0.74							1
	2016-05-31	P2	yolk	150	slc45a2 MO	118	114	0.786667	0.76							1
	2016-05-31	P2	yolk	150	slc45a2 MO	118	116	0.786667	0.773333							1
	2016-05-31	P1	yolk	161	slc45a2 MO	99	84	0.614907	0.521739							1
	2016-05-31	P1	yolk	225	slc45a2 MO	195	181	0.866667	0.804444							1
	2016-05-31	P1	yolk	175	slc45a2 MO	118	114	0.674286	0.651429							1
	2016-05-31	P2	yolk	150	MO ctrl	109	0	0.726667	0							1
	2016-05-31	P2	yolk	150	MO ctrl	119	0	0.793333	0							1
	2016-05-31	P2	yolk	150	MO ctrl	116	0	0.773333	0							1
	2016-05-31	P1	yolk	245	MO ctrl	182	0	0.742857	0							1
	2016-05-31	P1	yolk	227	MO ctrl	174	0	0.76652	0							1
	2016-05-31	P1	yolk	97	MO ctrl	68	0	0.701031	0							1
	2016-05-31	-	-	150	uninjected	135	0	0.9	0							1
	2016-05-31	-	-	181	uninjected	127	0	0.701657	0							1
	2016-06-15	P2	yolk	160	slc45a2 MO	148	143	0.925	0.89375							1
	2016-06-15	P2	yolk	155	slc45a2 MO	143	140	0.922581	0.903226							1
	2016-06-15	P2	yolk	150	MO ctrl	119	0	0.793333	0							1
	2016-06-15	P2	yolk	151	MO ctrl	109	0	0.721854	0							1
	2016-06-15	-	-	257	uninjected	202	0	0.785992	0							1
	2016-07-19	P1	cell	67	slc45a2gRNA	52	31	0.776119	0.462687	yes						1
	2016-07-19	-	-	54	Uninjected	37	0	0.685185	0							1
	2016-07-26	P1	cell	44	slc45a2gRNA	8	6	0.181818	0.136364	yes						0
	2016-07-26	P2	cell	102	slc45a2gRNA	28	16	0.27451	0.156863	yes						0
	2016-07-26	P2	cell	44	slc45a2gRNA	19	14	0.431818	0.318182	yes						0
	2016-07-26	P2	cell	100	slc45a2gRNA	89	14	0.89	0.14	yes						1
	2016-07-26	-	-	211	Uninjected	178	0	0.843602	0							1
	2016-07-27	P2	cell	107	slc45a2gRNA	94	47	0.878505	0.439252	yes						1
	2016-07-27	P2	cell	48	slc45a2gRNA	18	3	0.375	0.0625	yes						0
	2016-07-27	P2	cell	54	slc45a2gRNA	41	4	0.759259	0.0740741	yes						1
	2016-07-27	-	-	45	Uninjected	38	0	0.844444	0							1
	2016-08-19	P2	cell	102	slc45a2gRNA	77	30	0.754902	0.294118	yes						1
	2016-08-19	P2	cell	100	slc45a2gRNA	87	44	0.87	0.44	yes						1
	2016-08-19	P2	cell	107	slc45a2gRNA	73	58	0.682243	0.542056	yes						1
	2016-08-19	-	-	60	Uninjected	26	0	0.433333	0							0
	2016-08-19	-	-	161	Uninjected	144	0	0.89441	0							1
	2016-09-02	P2	cell	130	slc45a2gRNA	103	103	0.792308	0.792308	yes						1
	2016-09-02	P2	cell	107	slc45a2gRNA	73	67	0.682243	0.626168	yes						1
	2016-09-02	P2	cell	114	slc45a2gRNA	81	78	0.710526	0.684211	yes						1
	2016-09-02	-	-	349	Uninjected	312	0	0.893983	0							1
	2016-07-28	P1	yolk	112	slc45a2gRNA	99	22	0.883929	0.196429							1
	2016-07-28	P1	yolk	112	slc45a2gRNA	96	20	0.857143	0.178571							1
	2016-07-28	P1	yolk	87	slc45a2gRNA	77	2	0.885057	0.0229885							1
	2016-07-28	-	-	12	Uninjected (batch 2)	11	0	0.916667	0							1
	2016-07-28	-	-	8	Uninjected (batch 3)	8	0	1	0							1
	2016-08-01	P1	yolk	126	slc45a2gRNA	93	8	0.738095	0.0634921							1
	2016-08-01	P1	yolk	82	slc45a2gRNA	69	17	0.841463	0.207317							1
	2016-08-01	P1	yolk	80	slc45a2gRNA	48	1	0.6	0.0125							1
	2016-08-01	-	-	33	Uninjected (batch 2)	32	0	0.969697	0							1
	2016-08-01	-	-	13	Uninjected (batch4)	11	0	0.846154	0							1
	2016-07-28	robot	yolk	288	slc45a2gRNA	247	50	0.857639	0.173611							1
	2016-07-28	robot	yolk	173	slc45a2gRNA	157	11	0.907514	0.0635838							1
	2016-07-28	-	-	32	Uninjected (batch 1)	29	0	0.90625	0							1
	2016-08-01	robot	yolk	300	slc45a2gRNA	158	20	0.526667	0.0666667							0
	2016-08-01	robot	yolk	100	slc45a2gRNA	85	24	0.85	0.24							1
	2016-08-01	robot	yolk	300	slc45a2gRNA	201	15	0.67	0.05							1
	2016-08-01	-	-	110	Uninjected (batch 1)	65	0	0.590909	0							1
	2016-08-01	-	-	54	Uninjected (batch 3)	44	0	0.814815	0							1
	2017-06-02	robot	close2cell	400	slc45a2gRNA	251	92	0.6275	0.23	no	186	141	9	51	13	1
	2017-06-02	-	-	356	Uninjected (batch 2+3)	258	0	0.724719	0							1
	2017-06-02	P1	cell	58	slc45a2gRNA	16	4	0.275862	0.0689655	yes						0
	2017-06-02	-	-	48	Uninjected (batch 1)	11	0	0.229167	0							0
	2017-06-12	robot	close2cell	200	slc45a2gRNA	154	50	0.77	0.25	yes	142	54	5	0	4	1
	2017-06-12	robot	close2cell	600	slc45a2gRNA	489	158	0.815	0.263333	no	252	191	5	145	7	1
	2017-06-12	robot	close2cell	100	slc45a2gRNA	65	23	0.65	0.23	yes						1
	2017-06-12	robot	close2cell	300	slc45a2gRNA	184	58	0.613333	0.193333	yes	182	101	5	12	0	1
	2017-06-12	-	-	74	Uninjected (batch 1)	70	0	0.945946	0							1
	2017-06-12	-	-	116	Uninjected (batch 2)	103	0	0.887931	0							1
	2017-06-12	-	-	67	Uninjected (batch 4)	56	0	0.835821	0							1
	2017-06-12	-	-	157	Uninjected (batch 5)	92	0	0.585987	0							1
	2017-06-13	robot	close2cell	300	slc45a2gRNA	110	45	0.366667	0.15	yes	151	59	2	89	0	0
	2017-06-13	P1	cell	190	slc45a2gRNA	130	70	0.684211	0.368421	yes						1
	2017-06-13	-	-	89	Uninjected (batch 2)	34	0	0.382022	0							0
	2017-06-13	-	-	76	Uninjected (batch 1)	47	0	0.618421	0							1
	2017-07-27	robot	close2cell	100	slc45a2gRNA	80	33	0.8	0.33	yes	45	15	0	31	9	1
	2017-07-27	robot	close2cell	441	slc45a2gRNA	241	62	0.546485	0.14059	yes	153	163	59	98	27	0
	2017-07-27	P1	cell	155	slc45a2gRNA	101	51	0.651613	0.329032	yes						1
	2017-07-27	-	-	16	Uninjected (batch 2)	12	0	0.75	0							1
	2017-07-27	-	-	204	Uninjected (batch 3)	156	0	0.764706	0							1
	2017-07-27	-	-	64	Uninjected (batch 1)	45	0	0.703125	0							1
	2017-08-28	robot	close2cell	100	slc45a2gRNA	78	30	0.78	0.3	yes	68	12	0	19	1	1
	2017-08-28	robot	close2cell	100	slc45a2gRNA	77	26	0.77	0.26	yes	71	9	0	19	1	1
	2017-08-28	robot	close2cell	200	slc45a2gRNA	157	47	0.785	0.235	yes	90	60	5	44	1	1
	2017-08-28	robot	close2cell	100	slc45a2gRNA	74	16	0.74	0.16	yes	72	13	1	14	0	1
	2017-08-28	P3	cell	107	slc45a2gRNA	56	33	0.523364	0.308411	yes						0
	2017-08-28	P3	cell	102	slc45a2gRNA	72	23	0.705882	0.22549	yes						1
	2017-08-28	P2	cell	115	slc45a2gRNA	66	52	0.573913	0.452174	yes						1
	2017-08-28	P2	cell	151	slc45a2gRNA	100	60	0.662252	0.397351	yes						1
	2017-08-28	-	-	236	Uninjected (batch 1)	114	0	0.483051	0							0
	2017-08-28	-	-	201	Uninjected (batch 2)	137	0	0.681592	0							1
	2017-08-28	-	-	155	Uninjected (batch 3)	147	0	0.948387	0							1
	2016-07-19	SAM	click2inject	100	slc45a2gRNA	42	7	0.42	0.07	no						0
	2016-07-19	SAM	click2inject	100	slc45a2gRNA	39	9	0.39	0.09	no						0
	2016-07-19			78		39	0	0.5	0							0
	2016-07-19			223		79	0	0.35426	0							0
	2016-07-26	SAM	click2inject	181	slc45a2gRNA	62	3	0.342541	0.0165746	no						0
	2016-07-26	SAM	click2inject	193	slc45a2gRNA	132	20	0.683938	0.103627	no						1
	2016-07-26	SAM	click2inject	198	slc45a2gRNA	83	8	0.419192	0.040404	no						0
	2016-07-26			136		102	0	0.75	0							1
	2016-07-26			114		112	0	0.982456	0							1
	2016-07-27	SAM	click2inject	199	slc45a2gRNA	159	58	0.798995	0.291457	yes						1
	2016-07-27	SAM	click2inject	104	slc45a2gRNA	78	12	0.75	0.115385	yes						1
	2016-07-27	SAM	click2inject	56	slc45a2gRNA	32	6	0.571429	0.107143	yes						1
	2016-08-18	SAM	click2inject	100	slc45a2gRNA	90	50	0.9	0.5	yes						1
	2016-08-18	SAM	click2inject	71	slc45a2gRNA	66	14	0.929577	0.197183	yes						1
	2016-08-18	SAM	click2inject	195	slc45a2gRNA	179	30	0.917949	0.153846	yes						1
	2016-08-18			294		250	0	0.85034	0							1
	2016-08-18			217		196	0	0.903226	0							1
	2016-08-18			200		191	0	0.955	0							1
	2016-08-19	SAM	click2inject	196	slc45a2gRNA	188	68	0.959184	0.346939	yes						1
	2016-08-19			198		190	0	0.959596	0							1
	2016-09-02	SAM	click2inject	100		71	50	0.71	0.5	yes						1
	2016-09-02	SAM	click2inject	229		158	128	0.689956	0.558952	yes						1
	2016-09-02			367		282	0	0.768392	0							1

## Sheet: slc45a2 MO
Deep learning image recognition enables efficient genome editing
in zebrafish by automated injections
Maria Lorena Cordero-Maldonado1¶,*, Simon Perathoner1¶,#a, Kees-Jan van der Kolk2¶, Ralf Boland3,
Ursula Heins-Marroquin1, Herman P. Spaink3, Annemarie H. Meijer3, Alexander D. Crawdord1,#b,
Jan de Sonneville2,*
S3 File. Numerical data used for plotting Figure 1 - slc45a2 MO.
#	Date	Operator	Injection location	# injected embryos	Injected sample	Survival at 3 dpf	Albino at 3dpf	Survival	Albino
7	2016-06-17	-	-	134	uninjected	106	0	0.791045	0
12	2016-06-28	-	-	124	uninjected	101	0	0.814516	0
25	2016-05-31	-	-	150	uninjected	135	0	0.9	0
26	2016-05-31	-	-	181	uninjected	127	0	0.701657	0
31	2016-06-15	-	-	257	uninjected	202	0	0.785992	0
1	2016-06-17	robot	yolk	347	slc45a2 MO	310	300	0.893372	0.864553
2	2016-06-17	robot	yolk	87	slc45a2 MO	47	0	0.54023	0
3	2016-06-17	robot	yolk	98	slc45a2 MO	59	39	0.602041	0.397959
8	2016-06-28	robot	yolk	200	slc45a2 MO	180	180	0.9	0.9
9	2016-06-28	robot	yolk	102	slc45a2 MO	73	73	0.715686	0.715686
13	2016-05-31	P2	yolk	150	slc45a2 MO	114	111	0.76	0.74
14	2016-05-31	P2	yolk	150	slc45a2 MO	118	114	0.786667	0.76
15	2016-05-31	P2	yolk	150	slc45a2 MO	118	116	0.786667	0.773333
16	2016-05-31	P1	yolk	161	slc45a2 MO	99	84	0.614907	0.521739
17	2016-05-31	P1	yolk	225	slc45a2 MO	195	181	0.866667	0.804444
18	2016-05-31	P1	yolk	175	slc45a2 MO	118	114	0.674286	0.651429
27	2016-06-15	P2	yolk	160	slc45a2 MO	148	143	0.925	0.89375
28	2016-06-15	P2	yolk	155	slc45a2 MO	143	140	0.922581	0.903226
4	2016-06-17	robot	yolk	491	MO ctrl	396	0	0.806517	0
5	2016-06-17	robot	yolk	170	MO ctrl	106	0	0.623529	0
6	2016-06-17	robot	yolk	87	MO ctrl	78	0	0.896552	0
10	2016-06-28	robot	yolk	233	MO ctrl	225	0	0.965665	0
11	2016-06-28	robot	yolk	142	MO ctrl	119	0	0.838028	0
19	2016-05-31	P2	yolk	150	MO ctrl	109	0	0.726667	0
20	2016-05-31	P2	yolk	150	MO ctrl	119	0	0.793333	0
21	2016-05-31	P2	yolk	150	MO ctrl	116	0	0.773333	0
22	2016-05-31	P1	yolk	245	MO ctrl	182	0	0.742857	0
23	2016-05-31	P1	yolk	227	MO ctrl	174	0	0.76652	0
24	2016-05-31	P1	yolk	97	MO ctrl	68	0	0.701031	0
29	2016-06-15	P2	yolk	150	MO ctrl	119	0	0.793333	0
30	2016-06-15	P2	yolk	151	MO ctrl	109	0	0.721854	0
			albino 3dpf	survival 3dpf	Total eggs
		Robot in yolk (n=747)	592	622	747
		Manual slc45a2 MO (n=1326)	1003	1053	1326
		Robot ctrl (n=1123)	0	924	1123
		Manual ctrl (n=1320)	0	996	1320
		Uninjected ctrl (n=846)	0	671	846
			albino 3dpf	survival 3dpf	Total eggs
		Robot in yolk (n=747)	592	30	125
		Manual in yolk (n=1326)	1003	50	273
		Robot ctrl in yolk (n=1123)	0	924	199
		Manual ctrl in yolk (n=1320)	0	996	324
		Uninjected ctrl (n=846)	0	671	175
			0.792503
			0.75641
			0
			0
			0
			albino 3dpf	std
		Robot in yolk (n=4)	0.72	0.226863
		Person 1 in yolk (n=3)	0.656667	0.140119		765
		Person 2 in yolk (n=5)	0.812	0.0766159		561

## Sheet: CRISPR Cas9
Deep learning image recognition enables efficient genome editing
in zebrafish by automated injections
Maria Lorena Cordero-Maldonado1¶,*, Simon Perathoner1¶,#a, Kees-Jan van der Kolk2¶, Ralf Boland3,
Ursula Heins-Marroquin1, Herman P. Spaink3, Annemarie H. Meijer3, Alexander D. Crawdord1,#b,
Jan de Sonneville2,*
S3 File. Numerical data used for plotting Figure 4 - slc45a2 gRNA/Cas9.
#	Date	Operator	Injection location	# injected embryos	Injected sample	Survival at 3 dpf	Albino at 3dpf	Survival	Albino		Oriented	Close2cell	Center	Empty	2-cell	Sick	survival > avg-std
123	2016-09-02	SAM	click2inject	100		71	50	0.71	0.5
124	2016-09-02	SAM	click2inject	229		158	128	0.689956	0.558952
121	2016-08-19	SAM	click2inject	196	slc45a2gRNA	188	68	0.959184	0.346939
115	2016-08-18	SAM	click2inject	100	slc45a2gRNA	90	50	0.9	0.5
116	2016-08-18	SAM	click2inject	71	slc45a2gRNA	66	14	0.929577	0.197183
117	2016-08-18	SAM	click2inject	195	slc45a2gRNA	179	30	0.917949	0.153846
112	2016-07-27	SAM	click2inject	199	slc45a2gRNA	159	58	0.798995	0.291457
113	2016-07-27	SAM	click2inject	104	slc45a2gRNA	78	12	0.75	0.115385
114	2016-07-27	SAM	click2inject	56	slc45a2gRNA	32	6	0.571429	0.107143
118	2016-08-18			294		250	0	0.85034	0
119	2016-08-18			217		196	0	0.903226	0
120	2016-08-18			200		191	0	0.955	0
122	2016-08-19			198		190	0	0.959596	0
125	2016-09-02			367		282	0	0.768392	0
61	2016-08-01	-	-	13	Uninjected (batch4)	11	0	0.846154	0
81	2017-06-12	-	-	157	Uninjected (batch 5)	92	0	0.585987	0
80	2017-06-12	-	-	67	Uninjected (batch 4)	56	0	0.835821	0
90	2017-07-27	-	-	204	Uninjected (batch 3)	156	0	0.764706	0
102	2017-08-28	-	-	155	Uninjected (batch 3)	147	0	0.948387	0
56	2016-07-28	-	-	8	Uninjected (batch 3)	8	0	1	0
69	2016-08-01	-	-	54	Uninjected (batch 3)	44	0	0.814815	0
71	2017-06-02	-	-	356	Uninjected (batch 2+3)	258	0	0.724719	0
79	2017-06-12	-	-	116	Uninjected (batch 2)	103	0	0.887931	0
84	2017-06-13	-	-	89	Uninjected (batch 2)	34	0	0.382022	0
89	2017-07-27	-	-	16	Uninjected (batch 2)	12	0	0.75	0
101	2017-08-28	-	-	201	Uninjected (batch 2)	137	0	0.681592	0
55	2016-07-28	-	-	12	Uninjected (batch 2)	11	0	0.916667	0
60	2016-08-01	-	-	33	Uninjected (batch 2)	32	0	0.969697	0
78	2017-06-12	-	-	74	Uninjected (batch 1)	70	0	0.945946	0
85	2017-06-16	-	-	76	Uninjected (batch 1)	47	0	0.618421	0
91	2017-07-27	-	-	64	Uninjected (batch 1)	45	0	0.703125	0
64	2016-07-28	-	-	32	Uninjected (batch 1)	29	0	0.90625	0
68	2016-08-01	-	-	110	Uninjected (batch 1)	65	0	0.590909	0
33	2016-07-19	-	-	54	Uninjected	37	0	0.685185	0								1
38	2016-07-26	-	-	211	Uninjected	178	0	0.843602	0								1
42	2016-07-27	-	-	45	Uninjected	38	0	0.844444	0								1
51	2016-09-02	-	-	349	Uninjected	312	0	0.893983	0								1
47	2016-08-19	-	-	161	Uninjected	144	0	0.89441	0								1
37	2016-07-26	P2	cell	100	slc45a2gRNA	89	14	0.89	0.14
39	2016-07-27	P2	cell	107	slc45a2gRNA	94	47	0.878505	0.439252
41	2016-07-27	P2	cell	54	slc45a2gRNA	41	4	0.759259	0.0740741
43	2016-08-19	P2	cell	102	slc45a2gRNA	77	30	0.754902	0.294118
44	2016-08-19	P2	cell	100	slc45a2gRNA	87	44	0.87	0.44
45	2016-08-19	P2	cell	107	slc45a2gRNA	73	58	0.682243	0.542056
48	2016-09-02	P2	cell	130	slc45a2gRNA	103	103	0.792308	0.792308
49	2016-09-02	P2	cell	107	slc45a2gRNA	73	67	0.682243	0.626168
50	2016-09-02	P2	cell	114	slc45a2gRNA	81	78	0.710526	0.684211
98	2017-08-28	P2	cell	115	slc45a2gRNA	66	52	0.573913	0.452174
99	2017-08-28	P2	cell	151	slc45a2gRNA	100	60	0.662252	0.397351
32	2016-07-19	P1	cell	67	slc45a2gRNA	52	31	0.776119	0.462687
83	2017-06-13	P1	cell	190	slc45a2gRNA	130	70	0.684211	0.368421
88	2017-07-27	P1	cell	155	slc45a2gRNA	101	51	0.651613	0.329032
97	2017-08-28	P3	cell	102	slc45a2gRNA	72	23	0.705882	0.22549
70	2017-06-02	robot	close2cell	400	slc45a2gRNA	251	92	0.6275	0.23		no	186	141	9	51	13	1
74	2017-06-12	robot	close2cell	200	slc45a2gRNA	154	50	0.77	0.25		yes	142	54	5	0	4	1
75	2017-06-12	robot	close2cell	600	slc45a2gRNA	489	158	0.815	0.263333		no	252	191	5	145	7	1
76	2017-06-12	robot	close2cell	100	slc45a2gRNA	65	23	0.65	0.23		yes						1
77	2017-06-12	robot	close2cell	300	slc45a2gRNA	184	58	0.613333	0.193333		yes	182	101	5	12	0	1
86	2017-07-27	robot	close2cell	100	slc45a2gRNA	80	33	0.8	0.33		yes	45	15	0	31	9	1
92	2017-08-28	robot	close2cell	100	slc45a2gRNA	78	30	0.78	0.3		yes	68	12	0	19	1	1
93	2017-08-28	robot	close2cell	100	slc45a2gRNA	77	26	0.77	0.26		yes	71	9	0	19	1	1
94	2017-08-28	robot	close2cell	200	slc45a2gRNA	157	47	0.785	0.235		yes	90	60	5	44	1	1
95	2017-08-28	robot	close2cell	100	slc45a2gRNA	74	16	0.74	0.16		yes	72	13	1	14	0	1
62	2016-07-28	robot	yolk	288	slc45a2gRNA	247	50	0.857639	0.173611
63	2016-07-28	robot	yolk	173	slc45a2gRNA	157	11	0.907514	0.0635838
65	2016-08-01	robot	yolk	100	slc45a2gRNA	85	24	0.85	0.24
66	2016-08-01	robot	yolk	300	slc45a2gRNA	201	15	0.67	0.05
52	2016-07-28	P1	yolk	112	slc45a2gRNA	99	22	0.883929	0.196429
53	2016-07-28	P1	yolk	112	slc45a2gRNA	96	20	0.857143	0.178571
54	2016-07-28	P1	yolk	87	slc45a2gRNA	77	2	0.885057	0.0229885
57	2016-08-01	P1	yolk	126	slc45a2gRNA	93	8	0.738095	0.0634921
58	2016-08-01	P1	yolk	82	slc45a2gRNA	69	17	0.841463	0.207317
59	2016-08-01	P1	yolk	80	slc45a2gRNA	48	1	0.6	0.0125
												close2cell	center	empty	2-cell	sick	Total
												1108	596	30	335	36	1704
		albino 3dpf	survival 3dpf	Total eggs								0.650235	0.349765
	Robot slc45a2gRNA in yolk	100	690	861	0.116144
	Manual slc45a2gRNA in yolk	70	482	599	0.116861
	Click2inject slc45a2gRNA close2cell (n=	416	1021	1250	0.3328
	Robot slc45a2gRNA close2cell	533	1609	2200	0.242273
	Manual slc45a2gRNA in cell	732	1239	1701	0.430335
	Uninjected ctrl	0	3175	3933	0
		Albino 3dpf	Survival 3dpf	Total eggs
	Robot in yolk n=861	100	590	171
	Manual in yolk n=599	70	412	117
	Robot manual n=1250	416	605	229
	Robot auto n=2200	533	1076	591
	Manual in cell n=1701	732	507	462
	Uninjected ctrl n=3933	0	3175	758
		albino 3dpf	std
	Robot in yolk n=4	0.13	0.0912871
	Robot Person 1 n=9	0.307878	0.177476
	Robot auto n=10	0.245	0.0488194
	Pers. 2 in cell n=3	0.386667	0.0665833
	Pers. 3 in cell n=11	0.442727	0.218453
	Pers. 4 in cell n=1	0.23	0
	2016-07-19	SAM	click2inject	100	slc45a2gRNA	42	7	0.42	0.07	no							0
	2016-07-19	SAM	click2inject	100	slc45a2gRNA	39	9	0.39	0.09	no							0
	2016-07-19			78		39	0	0.5	0								0
	2016-07-19			223		79	0	0.35426	0								0
	2016-07-26	SAM	click2inject	181	slc45a2gRNA	62	3	0.342541	0.0165746	no							0
	2016-07-26	SAM	click2inject	193	slc45a2gRNA	132	20	0.683938	0.103627	no							1
	2016-07-26	SAM	click2inject	198	slc45a2gRNA	83	8	0.419192	0.040404	no							0
	2016-07-26			136		102	0	0.75	0								1
	2016-07-26			114		112	0	0.982456	0								1
	2016-07-27	SAM	click2inject	199	slc45a2gRNA	159	58	0.798995	0.291457	yes							1
	2016-07-27	SAM	click2inject	104	slc45a2gRNA	78	12	0.75	0.115385	yes							1
	2016-07-27	SAM	click2inject	56	slc45a2gRNA	32	6	0.571429	0.107143	yes							1
	2016-08-18	SAM	click2inject	100	slc45a2gRNA	90	50	0.9	0.5	yes							1
	2016-08-18	SAM	click2inject	71	slc45a2gRNA	66	14	0.929577	0.197183	yes							1
	2016-08-18	SAM	click2inject	195	slc45a2gRNA	179	30	0.917949	0.153846	yes							1
	2016-08-18			294		250	0	0.85034	0								1
	2016-08-18			217		196	0	0.903226	0								1
	2016-08-18			200		191	0	0.955	0								1
	2016-08-19	SAM	click2inject	196	slc45a2gRNA	188	68	0.959184	0.346939	yes							1
	2016-08-19			198		190	0	0.959596	0								1
	2016-09-02	SAM	click2inject	100		71	50	0.71	0.5	yes							1
	2016-09-02	SAM	click2inject	229		158	128	0.689956	0.558952	yes							1
	2016-09-02			367		282	0	0.768392	0								1
		SAM	click2inject	199	slc45a2gRNA	159	58	0.798995	0.291457	yes							1
		SAM	click2inject	104	slc45a2gRNA	78	12	0.75	0.115385	yes							1
		SAM	click2inject	56	slc45a2gRNA	32	6	0.571429	0.107143	yes							1
		SAM	click2inject	100	slc45a2gRNA	90	50	0.9	0.5	yes							1
		SAM	click2inject	71	slc45a2gRNA	66	14	0.929577	0.197183	yes							1
		SAM	click2inject	195	slc45a2gRNA	179	30	0.917949	0.153846	yes							1
		SAM	click2inject	196	slc45a2gRNA	188	68	0.959184	0.346939	yes							1
		SAM	click2inject	100		71	50	0.71	0.5	yes							1
		SAM	click2inject	229		158	128	0.689956	0.558952	yes							1
		-	-	45	-	38	0	0.844444	0								1
				294		250	0	0.85034	0								1
				217		196	0	0.903226	0								1
				200		191	0	0.955	0								1
				198		190	0	0.959596	0								1
				367		282	0	0.768392	0								1

## Sheet: DNA
Deep learning image recognition enables efficient genome editing
in zebrafish by automated injections
Maria Lorena Cordero-Maldonado1¶,*, Simon Perathoner1¶,#a, Kees-Jan van der Kolk2¶, Ralf Boland3,
Ursula Heins-Marroquin1, Herman P. Spaink3, Annemarie H. Meijer3, Alexander D. Crawdord1,#b,
Jan de Sonneville2,*
S3 File. Numerical data used for plotting Figure 5 - DNA construct injections.
#	Date		Operator	Injection location	# injected embryos	Injected sample	COPAS sorted	COPAS + red	survival	positive	oriented	close2cell	center	empty	2-cell	sick		dead 1 DPI	dysmorphic 5dpi	% dysmorphic
1	2017-09-06		robot	close2cell	88	DNA	43	36	0.488636	0.409091	no	36	49	-	1	2		20	5	0.0568182
2	2017-09-06		robot	yolk	83	DNA	36	30	0.433735	0.361446	no							17	9	0.108434
3	2017-09-06		robot	close2cell	88	DNA	48	40	0.545455	0.454545	no	36	48	-	0	0		15	7	0.0795455
4	2017-09-06		robot	yolk	87	DNA	51	30	0.586207	0.344828	no							16	8	0.091954
5	2017-09-06		robot	close2cell	80	DNA	53	37	0.6625	0.4625	no	30	45	-	3	0		11	3	0.0375
6	2017-09-06		robot	yolk	77	DNA	50	26	0.649351	0.337662	no							13	2	0.025974
		accumulated, same batch		close2cell	256		144	113	0.5625	0.441406								46	15	0.0585938
7	2017-09-06		-	-	245		234	0	0.955102	0								8	0	0
8	2017-09-06		robot	close2cell	398	DNA	238	179	0.59799	0.449749	no	233	162	-	0	3		81	14	0.0351759
9	2017-09-06		-	-	86		79	0	0.918605	0								5	1	0.0116279
10	2017-09-06		P4	cell	144	DNA	97	72	0.673611	0.5	yes							26	2	0.0138889
11	2017-08-30		robot	yolk	745	DNA	334	231	0.448322	0.310067	no	299	412	-	34	39		314	-	-
12	2018-04-28	ctrl1	-	-	103		87	0	0.84466	0								5	0	0
13	2018-04-28	manual1	P4	cell	198	DNA	63	37	0.318182	0.186869	yes							60	7	0.0353535
14	2018-04-28	robot1	robot	close2cell	284	DNA	114	84	0.401408	0.295775	no	81	203		1	1		118	7	0.0246479
15	2018-04-28	ctrl2	-		76		62	0	0.815789	0								10	0	0
16	2018-04-28	manual2	P4	cell	191	DNA	119	54	0.623037	0.282723	yes							42	8	0.0418848
17	2018-04-28	robot2	robot	close2cell	226	DNA	200	66	0.884956	0.292035	no	105	121		6	1		51	17	0.0752212
18	2018-04-28	ctrl3	-		86		67	0	0.77907	0								5	0	0
19	2018-04-28	manual3	P4	cell	136	DNA	79	48	0.580882	0.352941	yes							44	3	0.0220588
20	2018-04-28	robot3	robot	close2cell	220	DNA	160	103	0.727273	0.468182	no	128	92		12	0		37	4	0.0181818
																				average	st dev
												948	1132	2080					av dysm manual	0.0282965	0.0126614
												0.455769	0.544231						av dysm robot	0.0423641	0.0239443
			COPAS red 5dpf	Mortality 1DPI	Total eggs	RED / Total													not significantly different	0.0361118
	Robot DNA yolk		317	360	992	0.319556
	Robot DNA close2cell		545	333	1384	0.393786
	Manual DNA cell		211	172	669	0.315396
	Uninjected ctrl		0	33	596	0
			COPAS red 5dpf	Survival 1dpf	Total eggs
	Robot in yolk n=992		317	315	360
	Robot auto n=1384		545	506	333
	Manual close to cell n=669		211	286	172
	Uninjected ctrl n=596		0	563	33
			COPAS red 5dpf	std
	Robot auto n=5		0.389429	0.0877479
	Person 4 close to cell n=4		0.330633	0.131841
			eggs	time in sec
	P4		198	525
			191	444
			389	969	2.491

## Sheet: Frequency of distance
Deep learning image recognition enables efficient genome editing
in zebrafish by automated injections
Maria Lorena Cordero-Maldonado1¶,*, Simon Perathoner1¶,#a, Kees-Jan van der Kolk2¶, Ralf Boland3,
Ursula Heins-Marroquin1, Herman P. Spaink3, Annemarie H. Meijer3, Alexander D. Crawdord1,#b,
Jan de Sonneville2,*
S3 File. Numerical data used for plotting Figure 3.
Frequency of distance between annotated and computed injection position
								41.8197
8.52838	39.5961		0	0	0	0
6.49034	30.1337		20	157	157	0.232938
13.0162	60.4324		40	255	412	0.611276
9.29808	43.1696		60	148	560	0.830861
5.11351	23.7413		80	64	624	0.925816
11.5225	53.4972		100	27	651	0.965875
10.7318	49.8264		120	6	657	0.974777
14.2526	66.1729		140	2	659	0.977745
8.50129	39.4703		160	2	661	0.980712
5.46629	25.3792		180	1	662	0.982196
4.08608	18.9711		200	0	662	0.982196
6.19397	28.7577		220	4	666	0.988131
8.55621	39.7253		240	2	668	0.991098
1.37035	6.36234		260	0	668	0.991098
5.31023	24.6546		280	1	669	0.992582
5.80239	26.9397		300	0	669	0.992582
5.83526	27.0923		320	0	669	0.992582
8.38988	38.953		340	3	672	0.997033
3.89826	18.0991		360	1	673	0.998516
51.5035	239.124		380	0	673	0.998516
13.4497	62.4449		400	0	673	0.998516
10.4029	48.299		420	1	674	1
6.00856	27.8969		440	0	674	1
1.30423	6.05538		460	0	674	1
11.6564	54.119		480	0	674	1
10.5266	48.8736		500	0	674	1
6.93059	32.1778		520	0	674	1
8.19013	38.0256		540	0	674	1
8.43861	39.1793		560	0	674	1
10.7966	50.127		580	0	674	1
6.88072	31.9462		600	0	674	1
5.63134	26.1455		620	0	674	1
46.4062	215.457		640	0	674	1
14.7804	68.6235		660	0	674	1
10.7664	49.9869		680	0	674	1
2.5718	11.9405		700	0	674	1
3.85668	17.906		720	0	674	1
8.96894	41.6415		740	0	674	1
3.87603	17.9959		760	0	674	1
14.8044	68.7346		780	0	674	1
10.7829	50.0636		800	0	674	1
4.21445	19.5671		820	0	674	1
24.6519	114.455		840	0	674	1
12.4132	57.6329		860	0	674	1
2.07579	9.63761		880	0	674	1
5.91954	27.4836		900	0	674	1
8.98912	41.7352		920	0	674	1
6.58751	30.5849		940	0	674	1
6.43856	29.8933		960	0	674	1
9.62292	44.6778		980	0	674	1
5.85634	27.1902		1000	0	674	1
4.20505	19.5235		1020	0	674	1
6.45172	29.9544		1040	0	674	1
2.61004	12.118		1060	0	674	1
3.80043	17.6449		1080	0	674	1
9.77569	45.3871		1100	0	674	1
7.13738	33.1379		1120	0	674	1
3.61273	16.7734		1140	0	674	1
5.01144	23.2674		1160	0	674	1
5.66937	26.3221		1180	0	674	1
10.8459	50.356		1200	0	674	1
6.70423	31.1268			0
4.20264	19.5122
4.75209	22.0633
19.7624	91.7538
3.16546	14.6968
3.66145	16.9996
13.3935	62.1841
2.59837	12.0639
8.96885	41.6411
2.68251	12.4545
7.47941	34.7258
3.7675	17.492
15.4014	71.5065
7.16583	33.2699
14.5707	67.6495
2.15695	10.0144
15.3523	71.2784
4.92165	22.8505
1.65844	7.69992
3.16108	14.6764
6.0131	27.918
7.47941	34.7258
14.1178	65.547
7.31026	33.9405
17.5327	81.4019
20.5922	95.6066
4.30254	19.9761
8.10557	37.633
7.4018	34.3655
6.52385	30.2893
2.95214	13.7064
5.79285	26.8954
15.7647	73.1933
4.89119	22.7091
12.2806	57.017
11.9412	55.4411
5.70433	26.4844
9.05214	42.0278
13.3234	61.8588
22.995	106.763
9.16894	42.5701
11.4979	53.3832
1.68831	7.83858
4.55227	21.1355
3.51281	16.3095
10.829	50.2775
6.1809	28.697
3.64223	16.9104
7.82141	36.3137
8.87836	41.221
21.1489	98.1915
28.1818	130.844
71.9869	334.225
6.17964	28.6912
4.5244	21.0062
4.97392	23.0932
13.5322	62.8282
49.5807	230.196
5.80287	26.9419
10.0458	46.6414
7.39389	34.3288
14.8316	68.8612
4.22854	19.6325
0.585994	2.72069
16.4713	76.4741
8.36682	38.846
8.75464	40.6465
4.22969	19.6378
14.0866	65.4022
11.5126	53.4513
10.4241	48.3976
12.3364	57.2762
3.1856	14.7903
9.62864	44.7044
8.49306	39.4321
4.54911	21.1209
4.0062	18.6002
11.326	52.5848
5.58686	25.939
11.9466	55.4662
11.0046	51.0928
2.89305	13.432
8.30482	38.5581
4.86626	22.5934
4.57327	21.2331
16.4673	76.4553
4.35871	20.2369
10.528	48.8802
16.2588	75.4872
9.34321	43.3792
4.28813	19.9092
16.6831	77.4572
14.4191	66.9456
14.6913	68.2095
12.9562	60.1537
5.86393	27.2254
20.1928	93.7523
9.72509	45.1522
4.01676	18.6492
1.81421	8.42313
9.64698	44.7895
15.6452	72.6383
6.25801	29.055
5.72202	26.5665
2.06098	9.56882
2.72243	12.6399
3.6959	17.1595
8.26019	38.3509
2.34096	10.8687
4.33643	20.1334
4.99843	23.207
8.55507	39.72
5.15766	23.9463
3.42275	15.8913
11.189	51.9487
28.2634	131.223
4.59181	21.3191
6.813	31.6318
3.79202	17.6058
6.45801	29.9836
7.49961	34.8196
10.8009	50.1471
76.2204	353.88
9.38799	43.5871
8.82404	40.9688
4.66717	21.669
6.52542	30.2966
14.4718	67.1905
10.3261	47.9424
5.94299	27.5924
4.81175	22.3402
5.23252	24.2938
8.04847	37.3679
6.56331	30.4725
6.18297	28.7066
43.5037	201.981
5.06068	23.496
5.89486	27.369
6.65034	30.8766
10.7126	49.737
8.48155	39.3786
9.76278	45.3272
2.10283	9.76312
10.015	46.4982
6.61909	30.7315
0.74261	3.44783
5.20555	24.1686
8.24807	38.2946
7.71871	35.8369
18.692	86.7844
7.66825	35.6026
6.41746	29.7953
4.59736	21.3449
6.42258	29.8191
9.61744	44.6524
18.8103	87.3333
11.3802	52.8365
4.18157	19.4144
16.9819	78.8443
2.99102	13.8869
20.5499	95.4102
11.8808	55.1606
9.76864	45.3544
6.92806	32.166
12.3949	57.5478
4.87181	22.6191
5.33243	24.7577
16.5254	76.7253
8.83528	41.0209
12.361	57.3906
8.38269	38.9196
19.0967	88.6634
2.59533	12.0497
15.8646	73.6571
14.9416	69.3717
6.59975	30.6417
2.37117	11.009
24.3309	112.965
11.844	54.99
4.40391	20.4467
9.77705	45.3935
12.0504	55.9485
11.2163	52.0758
12.4232	57.679
4.2793	19.8682
8.87521	41.2063
8.8014	40.8637
1.78006	8.26457
2.71678	12.6136
2.10104	9.75485
32.1513	149.274
4.61201	21.4129
2.79186	12.9622
1.57997	7.33558
3.47833	16.1494
8.62592	40.0489
14.7719	68.5839
10.4782	48.6487
10.7535	49.9269
6.68201	31.0236
19.3239	89.7181
20.6112	95.695
6.7645	31.4066
7.79646	36.1979
8.70524	40.4172
5.57382	25.8784
9.79218	45.4637
6.92054	32.1311
11.7794	54.6899
11.7304	54.4626
5.28542	24.5394
3.46442	16.0848
9.77071	45.364
13.8079	64.1079
7.73433	35.9094
10.7935	50.1127
1.45304	6.74626
3.56754	16.5636
9.73265	45.1873
2.50203	11.6166
7.41907	34.4457
8.68498	40.3231
12.2687	56.9617
4.31054	20.0132
5.44082	25.261
3.14669	14.6096
1.86517	8.65974
7.27901	33.7954
2.37341	11.0194
1.91273	8.88054
3.92545	18.2253
15.0205	69.7382
1.92702	8.94688
1.54045	7.15208
3.04769	14.15
15.0968	70.0922
15.028	69.7726
5.3315	24.7534
4.26929	19.8217
8.40646	39.03
11.0318	51.2192
24.4245	113.4
5.80595	26.9562
7.08798	32.9085
2.00128	9.29167
4.88129	22.6632
7.16621	33.2717
1.8545	8.61016
4.05412	18.8227
18.8687	87.6045
6.43051	29.8559
4.46981	20.7527
1.01812	4.72698
18.9781	88.1125
13.0608	60.6393
5.62572	26.1194
8.98772	41.7287
6.31713	29.3295
15.6182	72.5132
9.52158	44.2073
9.76783	45.3507
2.5636	11.9024
10.3639	48.1183
7.35202	34.1344
7.85624	36.4754
1.84352	8.55919
5.3899	25.0245
4.38309	20.3501
11.9225	55.3547
12.0366	55.8844
10.7368	49.8495
7.15218	33.2065
11.4238	53.0391
6.8124	31.629
6.36393	29.5468
4.32583	20.0842
10.0372	46.6015
1.93359	8.97738
11.2835	52.3877
1.86033	8.63726
17.9083	83.1458
0.269202	1.24987
7.58108	35.1979
6.52401	30.2901
13.5964	63.1263
4.71769	21.9035
11.9338	55.407
5.77162	26.7968
5.2396	24.3267
5.04795	23.4369
9.96686	46.2747
6.35131	29.4882
15.0698	69.9668
7.21276	33.4878
5.21654	24.2197
5.06654	23.5232
8.90195	41.3305
7.1571	33.2294
4.19693	19.4858
6.6059	30.6702
1.61904	7.51696
5.39062	25.0279
4.73326	21.9758
15.7012	72.8983
11.6223	53.9604
10.7405	49.8666
1.27249	5.90801
19.2439	89.3466
17.4921	81.2131
8.26739	38.3843
5.03295	23.3673
6.52274	30.2842
7.64044	35.4735
6.6025	30.6545
8.2982	38.5273
9.18937	42.6649
8.52656	39.5876
3.40073	15.7891
3.00033	13.9301
2.25542	10.4716
8.74307	40.5928
4.74739	22.0415
10.1898	47.3099
13.8799	64.4423
2.77599	12.8885
7.04163	32.6933
0.942204	4.37452
3.35287	15.5669
4.65373	21.6066
15.1476	70.3282
18.0448	83.7796
3.02505	14.0449
6.94151	32.2285
1.065	4.94465
5.29171	24.5687
3.09368	14.3635
10.8676	50.4568
2.78024	12.9083
15.5473	72.1838
4.71765	21.9034
3.29834	15.3137
8.52233	39.568
6.8391	31.7529
10.7197	49.77
6.1976	28.7746
2.66395	12.3683
31.4145	145.853
5.92294	27.4994
10.5284	48.8818
59.0014	273.935
7.40456	34.3783
6.83089	31.7149
6.71619	31.1823
7.10312	32.9788
43.1711	200.437
3.00969	13.9736
8.34386	38.7394
6.63335	30.7977
5.43994	25.2569
4.66885	21.6768
23.418	108.726
15.3287	71.169
13.445	62.4231
21.3831	99.2788
10.9414	50.7996
12.3678	57.4219
8.01224	37.1997
13.7457	63.8193
3.49431	16.2236
7.68878	35.6979
25.2106	117.049
5.34667	24.8238
10.3571	48.0866
10.4634	48.58
6.21208	28.8418
8.18826	38.0169
1.37025	6.36188
20.5778	95.54
14.0349	65.162
8.59486	39.9047
1.5509	7.20061
5.47476	25.4185
10.7905	50.0988
4.14078	19.225
7.55296	35.0673
4.15338	19.2835
5.68509	26.3951
4.26057	19.7812
11.5017	53.4009
19.1929	89.1097
6.25594	29.0454
3.16032	14.6729
4.93463	22.9108
6.77086	31.4362
17.8229	82.7494
3.04262	14.1264
2.73924	12.7179
15.0668	69.9528
5.99619	27.8395
7.33703	34.0648
3.91782	18.1899
15.9889	74.234
8.45477	39.2543
4.36493	20.2657
2.89665	13.4487
11.802	54.7948
5.64103	26.1905
3.8727	17.9804
13.3044	61.7704
1.87398	8.70062
8.79758	40.8459
9.38727	43.5837
6.17954	28.6907
7.80739	36.2486
2.96186	13.7515
14.0971	65.4506
12.7196	59.0553
21.1345	98.1244
4.8493	22.5146
13.9809	64.9112
12.3837	57.4959
3.40216	15.7957
8.67643	40.2834
1.0355	4.8077
14.2614	66.2138
4.80124	22.2915
6.80163	31.579
4.64532	21.5675
10.7896	50.0946
4.70051	21.8238
16.974	78.8077
9.55204	44.3488
14.1077	65.4999
3.78415	17.5693
5.47068	25.3996
4.57027	21.2191
17.6996	82.1767
6.4147	29.7825
7.79387	36.1858
12.737	59.1363
1.86126	8.64154
9.45853	43.9146
9.11699	42.3289
2.84484	13.2082
2.0999	9.74952
10.7346	49.8392
4.99396	23.1863
14.9582	69.4488
6.53024	30.319
13.602	63.152
5.64354	26.2021
7.35025	34.1262
10.7191	49.7673
12.4799	57.9425
4.27923	19.8678
2.69058	12.492
5.88018	27.3008
12.0962	56.161
9.17341	42.5908
1.99447	9.26002
13.4674	62.5272
7.58512	35.2166
12.1514	56.4171
5.05074	23.4499
10.2141	47.4227
3.80673	17.6741
38.2018	177.366
6.00057	27.8598
4.08138	18.9493
18.5012	85.8983
5.14898	23.906
4.76943	22.1438
11.9615	55.5354
3.95887	18.3805
6.28903	29.1991
0.508601	2.36136
10.1624	47.1827
6.42839	29.8461
9.92412	46.0763
3.61185	16.7693
8.07061	37.4707
5.93203	27.5415
2.96867	13.7831
5.44926	25.3001
15.2271	70.6974
3.18258	14.7763
0.162396	0.753981
7.19085	33.3861
2.74284	12.7346
2.96404	13.7616
7.39612	34.3391
6.03364	28.0133
86.6826	402.455
5.57681	25.8923
9.33313	43.3324
15.856	73.6171
6.26755	29.0993
7.3773	34.2517
13.2639	61.5825
9.06958	42.1088
6.30853	29.2896
10.7706	50.0066
1.56867	7.28309
10.7912	50.1019
1.73625	8.06116
14.432	67.0057
11.2281	52.1307
70.1247	325.579
4.16052	19.3167
71.2695	330.894
4.87637	22.6403
9.43161	43.7896
8.0074	37.1772
4.10369	19.0529
3.50016	16.2507
7.03812	32.677
45.7018	212.187
11.5074	53.4273
12.4598	57.8491
6.98057	32.4098
2.2271	10.3401
19.1582	88.9488
7.46012	34.6363
3.59184	16.6764
13.3295	61.8871
5.66906	26.3207
14.0976	65.4533
9.10679	42.2815
5.20228	24.1535
8.65308	40.175
4.40671	20.4597
4.41694	20.5072
2.21663	10.2915
5.5862	25.9359
9.00429	41.8056
9.13789	42.4259
7.28469	33.8218
5.95433	27.6451
6.0589	28.1306
5.29128	24.5667
0.587289	2.7267
1.63881	7.60876
5.88871	27.3405
3.99084	18.5289
9.59507	44.5486
3.28026	15.2298
12.8031	59.4428
5.23884	24.3232
4.14415	19.2407
10.4729	48.624
6.4677	30.0286
2.12655	9.87325
0.930589	4.32059
5.44548	25.2826
10.9855	51.004
11.1379	51.7116
0.333665	1.54916
10.544	48.9541
6.42568	29.8335
3.4015	15.7927
4.81604	22.3602
19.5693	90.8573
6.065	28.1589
3.79421	17.616
13.5986	63.1363
9.34541	43.3894
5.43434	25.2309
2.26911	10.5352
4.53362	21.0489
6.38486	29.644
8.26576	38.3767
18.1818	84.4153
9.1142	42.3159
12.8473	59.6481
10.1734	47.2338
5.8564	27.1904
3.10304	14.407
2.83655	13.1697
3.31989	15.4138
2.6472	12.2906
8.68103	40.3048
7.44996	34.5891
12.3085	57.1467
7.24762	33.6497
1.03081	4.78588
2.10104	9.75483
4.66546	21.6611
5.18371	24.0672
7.00841	32.539
2.00549	9.31119
12.8744	59.7742
0.761102	3.53369
6.06621	28.1646
7.48366	34.7455
2.59428	12.0449
6.39166	29.6756
8.36246	38.8257
11.2326	52.1515
4.28657	19.9019
5.48391	25.461
9.42307	43.75
5.74563	26.6761
9.56996	44.432
7.17159	33.2967
13.2773	61.6447
4.84787	22.508
6.39927	29.7109
8.23779	38.2469
3.83143	17.7888
6.24365	28.9884
9.51693	44.1857
1.83873	8.53698
7.60446	35.3064

## Sheet: Throughput
Deep learning image recognition enables efficient genome editing
in zebrafish by automated injections
Maria Lorena Cordero-Maldonado1¶,*, Simon Perathoner1¶,#a, Kees-Jan van der Kolk2¶, Ralf Boland3,
Ursula Heins-Marroquin1, Herman P. Spaink3, Annemarie H. Meijer3, Alexander D. Crawdord1,#b,
Jan de Sonneville2,*
S3 File. Numerical data used for plotting Figure 6 - Microinjection throughput.
	MO timings	# eggs	sec/injection
Person 1	300	100	3
Person 2	180	100	1.8
Robot	164	100	1.64
click2inject	510	100	5.1
	seconds/ injection	% positive	# of eggs required for 100 positive embryos	time required to inject (in minutes)
MO person 1	3	0.656667	1.52284	4.56853
MO person 2	1.8	0.812	1.23153	2.21675
MO Robot	1.64	0.72	1.38889	2.27778
	5.1	0.307878	3.24804	16.565
CRISPR person 3	9.77799	0.23	4.34783	42.513
CRISPR person 1	7.13043	0.386667	2.58621	18.4408
CRISPR person 2	3.53233	0.442727	2.25873	7.97857
CRISPR Robot	1.5516	0.245	4.08163	6.33306
DNA person 4	2.49	0.33	3.0303	7.54545
DNA Robot	1.87	0.39	2.5641	4.79487
	Seconds of injection time to obtain a positive larva
			6.81359	2.73638
MO robot	2.27778
MO person 1	4.56853
MO person 2	2.21675
CRISPR robot auto	6.33306
CRISPR semi-auto	16.565
CRISPR person 1	18.4408
CRISPR person 2	7.97857
CRISPR person 3	42.513
DNA robot	4.79487
DNA person 4	7.54545
		% faster	fastest human	slowest human		times as fast
MO human average	3.39264	0.328612	-0.0275309	0.50142		1.48945
CRISPR	22.9775	0.724379	0.206241	0.851032		3.62817
DNA	7.54545	0.364535				1.57365
